# Supplementary material for: Compositionally and functionally distinct sinus microbiota in chronic rhinosinusitis patients have immunological and clinically divergent consequences
Source: Microbiome. 2017 May 12;5:53. doi: 10.1186/s40168-017-0266-6 (PMC5427582; doi:10.1186/s40168-017-0266-6)
Supplement: Supplementary file 2 — Workflow of commands for pvclust. (R 1 kb) [file 40168_2017_266_MOESM2_ESM.r]

#Define new pvclust with dist out.

source("pvclust_edit_for_distobject.R")
#source("pvclust.R")
source("pvclust-internal.R")

require("pvclust")
library("cluster")

setwd("~/Desktop/HCA/")
MYdata=read.table("weighted_unifrac_dm_crsONLY.txt",header=T, sep="\t",row.names=1, check.names=F)
#logdata=log(MYdata,2)*1000
#d = as.dist(MYdata) # Don't need to do this with eidted pvclust.R file since we define data as a distance matrix within code.

MYpv=pvclust(MYdata,nboot=10000)


# Find clusters with P-value<0.05
pvpick(MYpv, alpha=0.95, pv="au", type="geq", max.only=FALSE)

pvpick(MYpv, alpha=0.90, pv="au", type="geq", max.only=FALSE)

#To draw a red box around clusters where au > 0.9 
ask.bak<-par()$ask
pvrect(MYpv, alpha=0.9)


# Get info on significant clusters to check se.au of significant clustersx = significant edges. Place number of significant edges in c() for "which=c(...)". If you want to look at all ages, input "which=NULL"

print(MYpv, which=NULL, digits=4)

seplot(MYpv, type="au", identify=FALSE)

plot.pvclust(MYpv, main = "HCA of the Sinuses", sub = "Weighted UniFrac Distance", font.pv=1)

# You can now plot the dendrogram
pdf("PVCLUST_Colon_TotalFINormalize_Stage1&2_Filtered.pdf", height  = 8, width = 8)
plot(MYpvclust, main = "HCA of the Colon", sub = "Canberra Distance")
pvrect(MYpvclust, alpha=0.95, pv="au", type="geq", max.only=FALSE, border=1)
dev.off()


#On regular otu table

MYdata=read.table("multiple_rare9125_otu_table_mc2_no_pyfail_no_chimeras_w_tax_noEB_noRM_min05percent_hca_sort_L5.txt",header=T, sep="\t",row.names=1, check.names=F)

MYpv=pvclust(MYdata,nboot=100)
plot(MYpv, main = "HCA of the Sinuses", font.pv=1)
MYpv.can=pvclust(MYdata, method.dist="canberra", nboot=100)
plot(MYpv.can, main = "HCA of the Sinuses", font.pv=1)
print(MYpv, which=NULL, digits=4)

seplot(MYpv, type="au", identify=FALSE)
