# Supplementary material for: Compositionally and functionally distinct sinus microbiota in chronic rhinosinusitis patients have immunological and clinically divergent consequences
Source: Microbiome. 2017 May 12;5:53. doi: 10.1186/s40168-017-0266-6 (PMC5427582; doi:10.1186/s40168-017-0266-6)
Supplement: Supplementary file 7 — Nearest Taxon Sequence Index (NTSI) scores for PICRUSt predictions. (XLSX 41 kb) [file 40168_2017_266_MOESM7_ESM.xlsx]

## Sheet: Sheet1
#Sample	Metric	Value
111re	Weighted NSTI	0.0780471
103re	Weighted NSTI	0.0373617
110le	Weighted NSTI	0.0893205
98le	Weighted NSTI	0.0934574
96LE	Weighted NSTI	0.0420751
99lm	Weighted NSTI	0.0369066
93re	Weighted NSTI	0.101734
88le	Weighted NSTI	0.0253356
109le	Weighted NSTI	0.0447514
56LM	Weighted NSTI	0.0235049
CRS18	Weighted NSTI	0.0393322
128lm	Weighted NSTI	0.0113708
40RM	Weighted NSTI	0.0420774
83re	Weighted NSTI	0.0256759
60re	Weighted NSTI	0.154548
80rm	Weighted NSTI	0.02527
114lit	Weighted NSTI	0.0255174
31IT	Weighted NSTI	0.0305615
32LE	Weighted NSTI	0.0241215
64LE	Weighted NSTI	0.0220825
CRS20	Weighted NSTI	0.0303039
7LM	Weighted NSTI	0.0318742
39RE	Weighted NSTI	0.0249914
CRS15	Weighted NSTI	0.020668
ctrl4	Weighted NSTI	0.0784548
15RM	Weighted NSTI	0.0469509
81lm	Weighted NSTI	0.0691084
85lm	Weighted NSTI	0.0176778
CRS14	Weighted NSTI	0.031604
90le	Weighted NSTI	0.0167649
33LE	Weighted NSTI	0.0235876
82re	Weighted NSTI	0.052543
131RM	Weighted NSTI	0.0314819
123le	Weighted NSTI	0.0296704
105le	Weighted NSTI	0.0391358
61RE	Weighted NSTI	0.0343959
44LE	Weighted NSTI	0.0375247
16RM	Weighted NSTI	0.0280758
143LM	Weighted NSTI	0.026347
107le	Weighted NSTI	0.038862
100RM	Weighted NSTI	0.0220393
92le	Weighted NSTI	0.0668034
91le	Weighted NSTI	0.0261147
CRS19	Weighted NSTI	0.0416298
CRS17	Weighted NSTI	0.0205899
43LM	Weighted NSTI	0.137737
101lm	Weighted NSTI	0.0600175
86le	Weighted NSTI	0.0339108
97le	Weighted NSTI	0.0572531
59RE	Weighted NSTI	0.0494592
104re	Weighted NSTI	0.0364742
117re	Weighted NSTI	0.0357893
8RM	Weighted NSTI	0.0807175
108re	Weighted NSTI	0.0237153
36LM	Weighted NSTI	0.0205843
63lm	Weighted NSTI	0.0318619
55re	Weighted NSTI	0.0375974
115re	Weighted NSTI	0.00559684
130lm	Weighted NSTI	0.0282481
CRS16	Weighted NSTI	0.0406482
1LM	Weighted NSTI	0.0163201
17RM	Weighted NSTI	0.133139
122le	Weighted NSTI	0.0487135
112lm	Weighted NSTI	0.0452273
22LE	Weighted NSTI	0.0251621
94lm	Weighted NSTI	0.0476125
121lm	Weighted NSTI	0.0274017
120le	Weighted NSTI	0.0244396
34LM	Weighted NSTI	0.0298556
	Average	0.0425758
	Min	0.00559684
	Max	0.154548
